# Supplementary material for: A Priori Prediction of Neoadjuvant Chemotherapy Response in Breast Cancer Using Deep Features from Pre-Treatment MRI and CT
Source: Cancers (Basel). 2025 Oct 21;17(20):3394. doi: 10.3390/cancers17203394 (PMC12563722; doi:10.3390/cancers17203394)
Supplement: Supplementary file 1 [file cancers-17-03394-s001.zip]

Archive with 1 entries (1 files):
- cancers-3911232-supplementary.pdf
